# Supplementary material for: Tribological and Hygroscopic Behavior of Polybutylene Terephthalate/Acrylonitrile Styrene Acrylate (PBT/ASA) Nanocomposites with Graphene Nanofiller
Source: Polymers (Basel). 2024 Nov 12;16(22):3149. doi: 10.3390/polym16223149 (PMC11598128; doi:10.3390/polym16223149)
Supplement: Supplementary file 1 [file polymers-16-03149-s001.zip]

Archive with 1 entries (1 files):
- polymers-3300643-supplementary.pdf
